# Supplementary material for: FTIR Spectroscopy Coupled with Principal Component Analysis for Rapid Screening of Melamine Adulteration in Brown Rice Flour
Source: Molecules. 2026 Jun 2;31(11):1912. doi: 10.3390/molecules31111912 (PMC13258603; doi:10.3390/molecules31111912)
Supplement: Supplementary file 1 [file molecules-31-01912-s001.zip]

Archive with 1 entries (1 files):
- molecules-4315254-supplementary.pdf
